# Supplementary material for: Berberine Delays Onset of Collagen-Induced Arthritis through T Cell Suppression
Source: Int J Mol Sci. 2021 Mar 29;22(7):3522. doi: 10.3390/ijms22073522 (PMC8037694; doi:10.3390/ijms22073522)
Supplement: Supplementary file 1 [file ijms-22-03522-s001.zip]

Archive with 1 entries (1 files):
- ijms-1124904-supplementary.docx
